# Supplementary material for: Poisoning with Thyroid Hormones Used Illegally—Systematic Review
Source: Pharmaceuticals (Basel). 2025 Nov 27;18(12):1808. doi: 10.3390/ph18121808 (PMC12736065; doi:10.3390/ph18121808)
Supplement: Supplementary file 1 [file pharmaceuticals-18-01808-s001.zip]

Archive with 1 entries (1 files):
- pharmaceuticals-3898491-supplementary.pdf
